# Supplementary material for: A Systematic Approach for Developing 3D High-Quality PDMS Microfluidic Chips Based on Micromilling Technology
Source: Micromachines (Basel). 2021 Dec 22;13(1):6. doi: 10.3390/mi13010006 (PMC8779272; doi:10.3390/mi13010006)
Supplement: Supplementary file 1 [file micromachines-13-00006-s001.zip]

Archive with 2 entries (2 files):
- Supplementary Material Figure S1.pdf
- Supplementary Material TableS1.pdf
